# Supplementary material for: Quantitative modelling of amino acid transport and homeostasis in mammalian cells
Source: Nat Commun. 2021 Sep 6;12:5282. doi: 10.1038/s41467-021-25563-x (PMC8421413; doi:10.1038/s41467-021-25563-x)
Supplement: Supplementary file 4 — Source Data [file 41467_2021_25563_MOESM4_ESM.xlsx]

## Sheet: Fig. 2
Leucine
100 uM	Control	Control	BCH	BCH	Arg	Arg	MeAIB	JPH	JPH	JPH+Ala	Lora
	Na	NMDG	Na	NMDG	Na	NMDG	Na	Na	NMDG	Na	Na
nmol/2min*mg protein	22.6	20.57	1.44	0.44	19.4	19.31	20.37	5.42	0.16	-0.15	21
	21.4	20.88	1.5	0.131	19.5	17.13	21.99	4.69	-0.005	-0.19	23.5
	20.9	20.47	1.6	0.297	21.16	17.9	19.64	4.88	-0.44	-0.063	20.3
	21.2	20.12	1.3	0.203	18.4	20.1	21.8	4.69	-0.17	0.06	20.03
	20.2	19.24	1.3	0.625	22.25	18.8	21.03	4.16	-0.22	-0.43	21.8
	19.3	20.95	1.59	0.296	20.55	16.8	20.31	4.46	-0.4	-0.19	20.1
	24.6	17.6	1.7		20.5	16.6	22.35	4.56	0.25	-0.31
	26.1	18.6	1.62		20	16.3	23.05	4.32	0.15	-0.25
	27	16.7	1.52		20.6	16.12	24.06	4.2	0.19	-0.51
	23.8	15.6	1.71		20.9	16.34	24.42	3.76	-0.98	0.44
	23.5	17.2	1.31		20.15	16.35		3.9	0.49	0.13
	24.3	16	1.24		20.7	16.7		4.4	0.02	0.3
										0.2
										0.62
										0.3
Glutamine
100 uM	Control	Control	Control	JPH	MeAIB	Arg	MeAIB+Arg	Betaine	Lora	Ala
	Na	NMDG	Li	Na	Na	Na	Na	Na	Na	Na
nmol/2min*mg protein	18.1	1.88	3.21	16.8	17.2	14.1	11.94	19.44	18.1	0.87
	18.5	1.61	3.18	16.9	17	14.54	12.34	18.37	15.2	0.21
	18.9	1.63	3.45	16.6	18.4	13.22	13.36	18.47	17.54	-0.03
	19.5	2.08	2.74	17.3	17.3	14.38	12.17	18.29	16.03	-0.205
	16.5	1.46	2.93	19.3	18.9	13.34	11.52	18.6	16.6	-0.099
	17.1	1.13	2.6	22	17.8	14.54	12.6	18.7	16.03	0.39
	21.1	1.93	3.16	22.4	19.91			20.03	15.01
	19.7		3.48		20.8			19.3	16.06
	20.2		2.7					20.8	16.15
	18.9							19	16.3
	21							21.9	16.5
	18.9							19.9
Alanine
300 uM	Control	Control	Control	MeAIB	Arg	MeAIB+Arg	Betaine	Lora	JPH	Gln
	Na	NMDG	Li	Na	Na	Na	Na	Na	Na	Na
nmol/2min*mg protein	51	2.16	3.69	36	36.2	29.3	44.3	40.8	48.6	3.83
	49.1	2.05	2.35	34.2	40.1	30.7	42.17	41.4	46.1	3.13
	49.9	0.93	2.91	37.3	41.12	31.2	42.9	38.4	45	2.34
	49.8	0.37	2.57	38.4	40.81	25	44.05	38.6	41	2.59
	44.8	1.39	3.72	34.1	40.86	28.3	45.1	39	46	2.41
	43.1	0.61	3.34	37.3	36.4	27.6	44	43.2	45.1	2.16
	45.2	0.66	4.062	34.6			45.2	35	48	2.02
	41.1	0.96	3.26	35.6			46.1	40	44.7	1.26
	44	0.82	4.23	35.7			49.1	39.65	44.7	3.1
	48			35.9				38.31	48.59	2.7
	50.25							36.15	45.94	2.04
	48.8								44.4	1.25
	49								47.5	0.7
	49									1.67
	47									1.9
	47.6
	43
	43.86
Proline
100 uM	Control	Control	MeAIB	Lora	GABA	Arg	Arg+MeAIB	Betaine
	Na	NMDG	Na	Na	Na	Na	Na	Na
nmol/6min*mg protein	6.67	0.141	1.75	5.2	6.67	5.74	2.21	4.88
	6.22	-0.04	2.32	4.92	6.16	5.13	1.65	4.88
	6.43	0.03	1.94	5.15	6	5.28	1.69	4.52
	6.99	0.79	2.53	5.06	7.23	6.49	1.17	5.9
	5.75	-0.21	2.06	4.95	5.95	5	1.27	5.14
	5.57	0.01	2.78	4.92	6.42	6.9	1.45	4.59
	7.1						1.77
	5.8						1.78
	6.87						1.75
	6.73
	6.54
	6.05
Glycine
100 uM	Control	Control	MeAIB	Org	GABA	Arg	MeAIB+Arg	Betaine
	Na	NMDG	Na	Na	Na	Na	Na	Na
nmol/6min*mg protein	4.8	0.203	1.84	3.96	4.64	5.05	1.85	3.32
	4.66	-0.14	1.02	3.9	5.45	3.7	2.04	4.3
	4.68	0.534	1.216	4.26	3.32	3.54	1.5	3.2
	4.35	0.81	1.83	3.9	5.77	4.68	1.23	4.38
	3.8	0.252	1.49	3.1	3.87	4	0.83	4.02
	4.48	0.933	1.56	4.25	3.26	4.72	0.6	3.89
	4.54	0.163
	4.89	0.19
	4.94	0.05
	4.58
Glutamate
100 uM	Control	DHK	TBOA	SAS	UCPH
	Na	Na	Na	Na	Na
nmol/6min*mg protein	1.13	1.15	0.7	0.256	0.76
	1.23	1.14	0.95	0.277	0.85
	1.21	1.14	0.75	0.644	0.7
	1.41	1.03	0.79	0.317	0.93
	1.17	1.12	0.7	0.308	0.97
	1.15	1.08	0.74	0.321	0.912
			0.76	0.712	0.925
			0.84
			0.64
Arginine
100 uM	Control	Control	Leu	Leu	NEM
	Na	NMDG	Na	NMDG	Na
nmol/6min*mg protein	9.94	9.21	2.72	7.63	6.79
	9.1	8.85	2.77	7.43	7.26
	10.6	8.9	2.79	7.15	6.64
	8.75	8.2	2.7	6.59	5.9
	8.86	7.4	2.87	6.46	6.5
	9	7.13	3.3	7.9	7.1
	9	7.5	3.6	6.25	7.1
	8.7	8.1	3.1	6.53	7.26
	8.7		3.2	6.27

## Sheet: Fig. 3
Leucine
100 uM	Control	Control	BCH	JPH	Arg	Arg	MeAIB
	Na	NMDG	Na	Na	Na	NMDG	Na
nmol/2min*mg protein	37.5827	38.3436	1.74558	16.0578	32.3948	29.6461	35.6561
	41.1733	37.3266	0.88429	16.4585	35.5186	29.8018	38.8749
	40.1215	36.5188	0.63728	15.9165	33.1707	30.2162	36.1574
	40.2028	34.0354	0.44803	11.6895	33.5018	28.8522	32.3319
	40.8486	35.4646	0.83024	11.6111	30.5957	30.248	33.6017
	40.9984	40.0289	0.97896	11.6057	33.1378	33.402	34.1367
	38.6593	35.2714	1.80246	13.6612	32.4725	31.3767	36.1556
	37.6696	32.5412	1.83895	13.119	32.4366	32.2678	35.2736
	36.7428	34.6309	1.66463	12.5887	32.9835	32.739	24.0786
Glutamine
100 uM	Control	Control	Control	JPH	BCH	MeAIB	Betaine
	Na	NMDG	Li	Na	Na	Na	Na
nmol/2min*mg protein	31.8137	5.16761	8.6997	33.2803	22.4461	25.8877	34.5384
	35.6453	5.64669	8.40539	30.6412	20.1756	26.8334	36.6506
	33.0221	4.76798	8.36447	30.0145	20.9349	30.4648	28.2068
	37.448	6.11448	8.3949	34.5752	24.8735	28.7553	37.0113
	40.7204	6.65276	9.09053	33.5767	25.5046	29.7744	39.7471
	38.2007	6.55854	9.65339	35.0286	22.58	31.9874	36.6592
	32.6457	1.49994	8.73576	31.4277	29.6113	30.0941	30.4282
	32.1385	0.26428	9.01551	28.5335	29.4665	31.6712	33.7133
	32.8295		7.73906	28.5736	28.8758	33.0052	32.0804
Alanine
300 uM	Control	Control	Control	JPH	BCH	MeAIB	Betaine
	Na	NMDG	Li	Na	Na	Na	Na
nmol/2min*mg protein	72.5084	2.20838	9.1497	66.1028	60.5955	62.2128	67.8581
	72.3338	4.5522	11.3712	71.4491	64.4051	60.5649	68.5302
	76.3098	3.42596	11.0097	65.8915	61.0883	66.2505	61.3359
	73.0329	6.60168	7.30524	64.7744	59.4414	56.6924	71.1771
	70.3162	8.96334	6.12106	59.4004	58.9492	59.1693	73.8329
	73.0042	0	7.00903	62.9844	56.8492	60.4338	66.9923
	60.039	4.33887	15.172	59.753	53.9956	49.6096	65.0338
	63.9738		11.5223	62.9763	55.879	60.9946	72.2587
	64.0825		8.99716	65.4468	52.6483	56.9573	67.2144
Proline
100 uM	Control	Control	MeAIB	Bet	Arg	MeAIB+Arg	Bet+Arg
	Na	NMDG	Na	Na	Na	Na	Na
nmol/6min*mg protein	12.4165	0.06729	2.31565	8.89543	11.2618	1.56055	8.63283
	12.7958	0.20296	2.35115	10.3281	10.9863	1.95307	8.32685
	12.9327	0.12767	2.58646	9.53139	11.3057	1.98404	8.05738
	13.2851	0.01859	1.3695	10.0481	6.1604	1.37183	0.9827
	12.6109	0.11364	1.47934	10.6312	8.20486	0.93169	0.95192
	12.4667	0.033	1.31177	11.122	9.32971	0.11713	1.12764
	10.4837	0	1.54434		7.33841		11.9058
	10.5689		0.77972	8.95147	7.10233		12.0921
	11.1808	0.04879	0.95928	9.32109	7.11023		11.2074
Glycine
100 uM	Control	MeAIB	GABA	ORG
	Na	Na	Na	Na
nmol/6min*mg protein	3.20268	1.53881	3.0692	3.27222
	3.28159	1.95997	3.17896	3.4294
	3.64256	1.57213	3.49193	3.40936
	4.2301	1.5349	3.7943	4.07321
	3.72691	1.79911	3.65677	4.1639
	4.05289	1.80273	4.02542	3.98387
	3.21809	1.01178	3.1962	3.41718
	3.27583	1.19766	3.55481	3.90373
	3.86967	1.03764	3.41729	3.9347
Glutamate
100 uM	Control	Control	SAS	UCPH	DHK	TBOA
	Na	NMDG	Na	Na	Na	Na
nmol/6min*mg protein	5.6622	3.71031	0.48683	6.02062	4.58684	5.46449
	5.48937	3.90563	0.44795	5.85768	5.12729	5.06039
	5.55903	3.83728	0.41886	5.30251	4.90545	5.15677
	5.12053	4.81289	0.05176	4.87662	5.67694	5.39619
	5.10824	5.2521	0.14544	5.25982	6.27153	4.94423
	5.12457	4.4996	0.08735	6.00523		5.49131
	4.92932	2.22754	0.95167	7.58047		6.15693
	4.07181	3.36597	0.90825	7.84274		5.68338
	5.47339	3.45657	1.02558
Arginine
100 uM	Control	Control	Leu	Leu	NEM
	Na	NMDG	Na	NMDG	Na
nmol/6min*mg protein	24.199	19.8643	4.70906	21.2338	9.93643
	26.2484	20.9954	4.0396	22.8512	11.3137
	23.8197	21.8856	4.57845	21.4384	11.1101
	16.0834	18.6908	5.49968	19.3265	11.2323
	18.2272	20.8371	6.76168	17.6839	11.3879
	17.9806	22.065	6.00427	20.5063	11.4442
	21.5745	23.9489	5.17619	20.8065	14.6811
	20.0075	23.857	5.62931		13.6467
	21.2727	25.3068	5.77961		14.9083

## Sheet: Fig. 4
Fig. 4a	Data derived from Fig. 2a,b,c:
	% of total	% of total	% of total	STD	STD	STD
LAT1	78.9	2.1	0	6.58	10.6	0
LAT2	0	6.4	2	0	1.27	4		Converting to % of control
y+LAT2	10.04	26.4	9.7	6.58	3.16	1.07		Difference between control and specific inhibitor condition
ASCT1	0	0	4.1	0	0	1.92		STD transferred from specific inhibitor condition
ASCT2	0	39.3	45.5	0	3.3	6
SNAT5	0	6.8	3.8	0	1.8	1.07
Fig. 4b	Data derived from Fig. 2d,e,f,g
	Pro	Gly	Arg	Glu	STD	STD	STD	STD
SNAT1	46.7	54.5	0	0	6.15	7.8	0	0
SNAT2	20.7	14.7	0	0	8.1	12.3	0	0		Converting to % of control
SNAT4	8.6	4.5	0	0	13	15.4	0	0		Difference between control and specific inhibitor condition
B0AT2	24	0	0	0	3.2	0	0	0		STD transferred from specific inhibitor condition
GlyT2	0	13.5	0	0	0	10.4	0	0
LAT2	0	12.8	0	0	0	7.8	0	0
y+LAT2	0	0	67.9	0	0	0	3.9	0
xCT	0	0	0	65	0	0	0	18.7
EAAT1	0	0	0	34.6	0	0	0	8.9
CAT1	0	0	32.09	0	0	0	11.79	0
Fig. 4c	Data derived from Fig. 3a,b,c
	Leu	Gln	Ala	STD	STD	STD
SNAT1	0	11.6	11.8	0	2.11	4.9
SNAT2	10.6	1.76	1.65	5.7	8.1	3.78		Converting to % of control
LAT1	51.5	6.8	0	5.5	7.25	0		Difference between control and specific inhibitor condition
LAT2	24.9	17.4	14.8	1.8	7.9	5.5		STD transferred from specific inhibitor condition
y+LAT2	12.9	0	0	2.26	0	0
ASCT2	0	52.3	62.7	0	8.8	8.38
SNAT5	0	10.1	8.9	0	0	4.7
Fig. 4d	Data derived from Fig. 3d,e,f,g
	Pro	Gly	Arg	Glu	STD	STD	STD	STD
SNAT1	60.4	55.2	0	0	3.3	9.6	0	0
SNAT2	27.7	5.2	0	0	4.8	9.6	0	0
SNAT4	2.42	0	0	0	14	0	0	0		Converting to % of control
ASCT1	9.4	0	0	0	2.4	0	0	0		Difference between control and specific inhibitor condition
ASCT2	0	39.6	0	0	0	8.6	0	0		STD transferred from specific inhibitor condition
y+LAT2	0	0	60.4	0	0	0	3.3	0
xCT	0	0	0	100	0	0	0	7
CAT1	0	0	39.6	0	0	0	10.7	0
Fig. 4e	Amino acid uptake (nmol/min*mg protein)
	Leu	Ala	Gln	Ile	His	Tyr	Arg	Met	Pro	Gly	Glu	Asp
	12.85	14	9.45	9.52	5.85	3.46	1.46	1.36	1	0.8	0.22	0.2
	11.89	13.4	10	9.49	5.98	3.5	1.45	1.1	1.1	0.77	0.32	0.13
	12.88	12.6	9.5	8.72	5.36	4.15	1.45	1.5	1.04	0.78	0.28	0.16
	12.33	12.2	9.15	8.77	4.91	3.61	1.65	1.29	1.07	0.726	0.286	0.13
	13.065	13.3	9.405	8.33	5.69	3.89	1.516	1.39	1.17	0.633	0.288	0.15
	11.915	12.6	10.5	8.9	5.08	3.95	1.76	1.31	0.96	0.74	0.19	0.17
	11.54		9.85						0.93		0.206
	12.15		10.13						1.2		0.201
			10.75						0.96		0.236
									1.145		0.195
									1.12		0.191
									1.09
Fig. 4f	Amino acid uptake (nmol/min*mg protein)
	Leu	Ala	Gln	Ile	His	Tyr	Arg	Met	Pro	Gly	Glu	Asp
	30.6306	21.8695	21.286	19.5712	17.4227	19.1265	7.78423	7.7162	2.8209	1.5633	1.73013	0.27365
	33.0011	22.7969	21.4684	19.263	19.1707	17.9694	7.91012	7.45054	2.72423	2.0424	1.86732	0.42255
	29.1621	20.6709	20.0267	20.1104	19.6198	17.9151	7.78025	7.74023	2.96694	1.76456	1.67725	0.43929
	23.4301	19.269	14.3876	12.1636	14.6379	14.2731	5.96981	6.38895	2.22642	0.61119	2.82415	0.34437
	24.6743	20.4053	16.0168	18.189	14.6611	14.9362	5.74871	6.76599	2.31331	0.81157	2.73857	0.24876
	24.4468	19.6487	15.1339	13.3535	14.7661	13.6026	6.0141	6.17846	2.08926	0.67946	2.91179	0.27803
	19.057	14.157	17.5194	19.7146	14.7327	11.4999	5.14083	7.11662	2.74631	2.38055	2.26281	0.29866
	23.2605	15.7287	18.9254	23.1574	15.0007	12.5436	5.76904	7.14955	2.56064	2.50137	2.22006	0.38368
	17.0962	15.0905	17.9828	21.4766	15.6873	13.0951	5.94508	7.95214	2.72784	2.26637	2.32751	0.16243

## Sheet: Fig. 5
	Fig. 5b
	% 13C enrichment
	Malic acid	L-Aspartic acid	L-Glutamic acid	L-Glutamine	Time(h)
	15.39	7.78	30.71	88.29	0.5
	15.11	7.72	30.7	88.35	0.5
	15.48	7.71	30.6	88.47	0.5
	28.35	14.27	43.94	93.45	1
	28.33	14.35	43.92	93.44	1
	28.53	14.33	43.96	93.76	1
	42.29	21.65	55.17	94.33	2
	41.67	21.33	54.71	94.26	2
	41.9	21.41	55.33	94.78	2
	50.02	25.45	47.03	93	24
	50.73	25.84	55.01	93.75	24
	48.19	24.43	55.2	92.97	24
								Repeat 1										Repeat 2										Repeat 3
	Fig.5c	Amino acid concentration (μM)						Control					CB839 (10uM)					Control					CB839 (10uM)					Control					CB839 (10uM)
		Control	SD	CB-839	SD		Source data	1	2	3	4	5	1	2	3	4	5	1	2	3	4	5	1	2	3	4	5	1	2	3	4	5	1	2	3	4	5
	Phe	696.164	130.913	855.476	161.708			683.733	626.326	631.35	618.354	635.225	800.761	745.413	794.875	763.065	749.791	610.711	581.964	590.639	579.036	655.436	742.519	761.883	701.657	759.623	802.854	793.333	797.804	828.506	867.031	943.018	1031.12	1029.19	995.705	1067.8	1085.88
	Leu	1208.35	216.101	1469.78	227.309			1177.24	1066.51	1093.03	1081.58	1151.95	1375.64	1278.98	1418.23	1388.72	1354.09	1067.67	1036.85	1045.09	989.276	1138.15	1305.09	1311.91	1286.28	1348.08	1325.69	1338.93	1430.44	1398.89	1508.08	1601.51	1717.96	1702.89	1692.76	1814.16	1726.26
	Ile	1146.17	221.824	1444.39	257.433			1080.03	1014.06	1021.57	1002.15	1126.94	1342.17	1296.7	1369.52	1284.86	1246.32	1045.35	975.983	964.732	893.039	1068.64	1260.58	1327.14	1272.58	1283.03	1276.35	1260.49	1295.08	1331.39	1523.45	1589.58	1773.79	1619.34	1840.3	1756.68	1716.53
	Met	301.385	57.0581	377.66	60.6542			280.648	269.375	273.003	271.455	285.754	366.604	337.913	357.502	348.867	339.441	265.72	259.276	254.363	242.735	284.824	329.968	346.918	310.015	341.909	349.737	347.497	359.343	358.831	370.617	397.33	436.879	422.366	462.632	453.692	460.458
	Val	1170.79	187.69	1564.15	278.603			1293.23	978.561	1305.5	1118.88	1047.93	1309.87	1134.98	1719.34	1689.92	1464.14	967.247	1037.01	927.397	1009.39	1034.21	1566.57	1176.56	1303.31	1152.41	1549.89	1177.89	1631.46	1275.47	1323.1	1434.57	1872.81	1827.6	1702.36	1858.12	2134.42
	Pro	2232	495.569	2322.69	487.857			2163.46	1917.66	1921.92	2006.34	2069.99	2283.27	2012.17	2238.14	2125.39	2059.71	1963.58	1796.82	1831	1780.67	2033.96	1970.16	1871.86	1937.26	2019.84	1948.81	2653.29	2760.27	2700.36	2857.32	3023.42	2815.91	2861.76	2821.51	2921.93	2952.68
	Tyr	738.124	139.368	900.877	156.986			716.076	653.995	637.495	666.249	716.611	889.306	801.742	865.317	806.412	810.777	655.05	632.407	616.459	594.249	696.024	781.323	783.232	757.493	791.732	825.248	876.629	874.423	853.958	892.542	989.692	1045.06	1054.09	1066.84	1105.89	1128.69
	Ala	15486.5	1395.53	16516.4	2118.18			2065.6	1698.02	1780.29	1878.91	1721.17	2227.96	1933.02	2262.25	2240.28	2195.7	1584.63	1569.39	1514.74	1373.68	1754.17	2016.72	1942.83	1642.7	2044.46	1917.83	2235.78	2070.74	2013.92	2126.88	2204.67	2794.49	2903.01	2375.69	2853.36	2625.79
	Thr	1839.51	285.69	2265.07	406.873			14056.4	13696.3	14809	16098.1	15157	15071.3	12701.6	15667.3	15327.6	16116.3	14518.6	15253.9	13129.4	15887.2	14216	15255.6	14800	16567.4	15069	16509.3	15814.3	18699.9	16887.5	17027.2	17047.2	19038.7	18281.8	20277.3	19001.3	18061.2
	Gln	12192	2051.52	16213.5	2421.86			11287	12451.1	11645	11655.7	11362.7	15955.3	15610.4	16156.4	15981.7	14418	10245.5	10936.5	10006.7	10111.3	10923.7	13857	14904.6	13350.8	14225.3	14364.8	13766	13753.9	14866.1	14337.8	15530.8	18884.4	17763.7	19401.3	19394.3	18933.9
	Gly	4981.33	849.682	5711.55	1140.8			4597.66	4287.55	4037.39	4992.45	4973.45	5360.25	5107.81	5347.29	5380.04	5132.77	4539.64	4371.72	4005.09	4659.07	4467.95	4834.47	4767.48	4762.44	4957.98	4982.89	5553.22	5636.08	6052.39	6093.73	6452.55	6934.34	6940.04	7064.38	6875.87	7225.15
	Glu	16525.1	2264.97	9274.56	1087.66			15799.4	15089.6	14438.7	16599.6	16555.4	8998.32	8370.58	8898.68	8844.05	8868.22	14806.2	15633.6	13199.4	14099.7	16216.7	8154.59	8749.01	8050.7	8696.98	8889.98	18822.8	18854.7	19065.1	18678.2	20017.9	10328.8	10809.9	10097.9	10225	11135.6
	Ser	620.395	96.5731	733.365	133.819			679.577	594.245	628.188	550.405	609.785	691.584	648.354	673.445	731.933	725.101	579.924	539.458	492.508	484.125	544.21	596.377	645.674	619.449	609.972	646.44	704.529	702.637	692.228	732.377	771.724	893.481	940.044	864.597	907.541	806.479
	Asp	6315.5	1160.33	2313.8	390.688			6507.2	5633.56	5423.56	5914.37	5944.43	2431.71	1738.58	2311.23	2047.26	2039.02	5081.12	5305.07	5137.46	5450.84	6186.81	2148.62	1954.63	2044.89	2053.17	2117.82	6772.19	8039.47	8123.79	7141.03	8071.69	2715.5	2512.8	2856.68	2873.61	2861.46
	Lys	243.137	34.0754	336.194	48.1606			335.426	285.563	250.33	256.289	244.311	335.563	343.061	358.627	344.37	296.789	213.841	225.355	203.193	182.46	209.175	241.796	319.393	268.256	302.1	309.912	259.885	188.461	210.274	271.738	310.751	322.001	344.943	404.489	393.298	458.312
	Arg	194.473	26.561	256.702	39.5397			210.076	185.161	191.468	185.045	209.439	253.096	241.006	276.852	249.493	233.525	168.576	165.275	164.789	153.695	183.037	218.825	245.993	212.9	214.065	210.46	193.262	219.916	224.34	207.755	255.269	271.116	309.795	310.926	310.796	291.683
	His	340.621	50.4038	418.145	68.5922			393.608	327.378	309.757	318.513	312.126	435.198	383.17	416.608	374.716	389.707	301.144	287.168	289.009	276.423	320.809	352.353	366.631	350.066	360.914	372.706	406.401	365.261	361.313	384.388	456.02	510.658	461.553	468.695	521.512	507.687
	Fig. 5d
			Glutamate efflux
	Time (min)	Media	% of preloaded	% of preloaded	% of preloaded
	0	ND96	0.11	0.08	0.14
	0	Gln	0.09	0.12	0.09
	5	ND96	0.34	0.27	0.36
	5	Gln	0.84	0.99	0.98
	30	ND96	1.13	1.45	1.45
	30	Gln	3.45	3.05	3.13
	Fig. 5e	Extracellular 13C glutamate (μM)									Control	13C-5 glutamate concentration				Erastin	13C-5 glutamate concentration				GPNA	13C-5 glutamate concentration				GPNA + Erastin	13C-5 glutamate concentration
		Control		Erastin		GPNA		G+E			Time	Repeat 1	Repeat 2	Repeat 3		Time	Repeat 1	Repeat 2	Repeat 3		Time	Repeat 1	Repeat 2	Repeat 3		Time	Repeat 1	Repeat 2	Repeat 3
	0	0	0	0	0	0	0	0	0		0	0	0	0		0	0	0	0		0	0	0	0		0	0	0	0
	1	33.3282	3.18039	7.79426	2.19813	18.3492	0.88644	3.3285	5.76513		1	32.2138	30.855	36.9158		1	7.50109	10.1243	5.75744		1	18.7952	17.3283	18.924		1	0	0	9.98549
	5	229.261	14.9542	31.288	3.80914	94.3338	10.068	18.1357	7.29914		5	221.937	219.38	246.465		5	27.2094	34.7532	31.9015		5	103.657	95.6859	83.658		5	16.1431	12.0397	26.2242
	12	377.62	25.6483	96.0293	5.30582	195.056	8.00322	36.016	3.73391		12	374.986	353.391	404.484		12	90.2494	100.679	97.1596		12	185.923	198.4	200.844		12	38.474	31.7193	37.8547
	24	416.995	28.9251	197.847	16.4741	278.453	4.76251	65.128	14.6064		24	383.736	430.974	436.276		24	179.452	211.24	202.851		24	283.367	278.132	273.859		24	81.9928	56.5194	56.8717

## Sheet: Fig. 6
		Fig. 6a
	Fig.5a		Amino acid concentration (μM)
			1	2	3	4	5	6	7	8	9	10	11	12	13	14	15	JDFC
		L	1960.97	1977.09	2017.88	2204.65	1572.49	2310.75	2470.87	2228.64	2540.33	2546.51	1945.77	1741.1	2440.7	2422.35	2676.98	3478.84	Leu
		F	1143.09	980.561	0.634687	868.506	1292.38	1367.54	1445.65	1491.07	1527.25	1157.64	1698.12	1458.92	2269.58	2572.42	2437.74	1749.97	Phe
		I	1666.57	1561.83	1687.13	1405.31	1835.67	1857.07	2180.22	2145.54	1966.34	1785.96	2029.43	2144.5	2891.01	3424.24	2697.06	3440.04	Ile
		M	540.226	493.917	679.39	478.991	590.977	688.01	783.768	647.186	700.42	1440.84	573.427	490.355	610.896	665.887	592.757	893.921	Met
		V	2321.91	2138.96	2555.23	1718.13	2134.72	2370.06	2703.99	2824.81	2749	2406.89	2188.15	2075.01	2788.02	2957.45	2609.77	3358.39	Val
		P	5345.42	4209.87	5146.4	4061.8	5135.93	5176.33	5898.84	5939.69	5914	4225.63	4317.78	4217.24	5405.67	5570.75	4913.69	4815.64	Pro
		Y	1640.46	1411.5	1712.62	1167.5	1384.64	1620.97	1850.26	1747.8	1793.55	n.d.	1337.2	1290.45	1737.78	1945.7	1713.52	1812.55	Tyr
		A	8379.08	11339.9	13034.5	9402.83	14476.3	6134.15	9206.98	17680.2	16536.6	n.d.	13376	15207.8	17848.6	20001	6923.49	8972.2	Ala
		T	3291.9	2998.92	3551.71	2656.66	3982.22	3921.96	4362.03	4310.76	4567.3	n.d.	3939.23	3812.44	4546.29	5562.43	4678.9	3623.53	Thr
		Q	8478.59	8192.57	10202.4	6533.67	9452.17	9314.58	11809.5	13414.8	12592	n.d.	11216.8	11696.4	17285.4	18177.6	31051.4	10858.1	Gln
		G	11040.9	9423.97	12188.3	7128.17	10295.4	12216.8	12691.9	13841.2	13688.9	n.d.	5330.97	5580.4	7332.59	6973.94	6964.32	6470.58	Gly
		E	5997.79	5908.82	6662.48	4974.24	7260.91	7385.22	8671.31	9371.26	8919.2	n.d.	6374.43	6183.29	8641.56	8585.83	10593.5	10001.4	Glu
		S	1753.26	1443.73	1954.28	1243.65	1969.15	2008.78	2386.66	2238.5	2352.91	n.d.	1721.65	1571.32	2288.22	2370.6	2263.51	1780.19	Ser
		D	1547.92	2660.01	1865.57	1410.84	3376.02	3227.98	3470.38	3823.23	3836.84	n.d.	2046.24	1986.21	3292.58	3728.73	26464.2	2990	Asp
		K	478.995	456.965	524.13	336.741	485.859	n.d.	514.088	650.347	590.559	n.d.	439.071	528.591	794.055	666.359	n.d.	560.966	Lys
		R	413.046	280.118	339.834	229.259	272.64	293.901	439.485	347.489	339.563	n.d.	327.639	241.133	347.455	433.553	390.299	295.475	Arg
		H	649.724	588.698	811.37	473.339	744.327	729.755	892.28	823.031	742.374	895.314	742.092	702.461	920.041	1134.23	791.203	862.055	His
		Fig. 6b
	Fig.5b		Amino acid concentration (μM)
			1	2	3	4	5	6	7	8	9	10	11	12	13	14	15	JDFC
		L	752.957	666.172	674.266	595.413	585.992	764.259	727.712	680.912	642.025	713.358	633.237	636.189	504.375	595.464	531.352	1477.81	Leu
		F	735.359	542.734	650.092	637.232	500.501	701.031	507.088	437.024	439.522	481.52	374.471	461.908	347.741	368.799	341.912	650.258	Phe
		I	797.421	685.94	716.767	677.392	543.453	683.187	671.962	572.065	591.113	553.414	421.175	506.139	425.712	450.79	394.933	1358.17	Ile
		M	284.136	237.433	257.778	247.014	217.736	135.374	193.488	180.841	180.303	196.629	145.321	160.452	137.762	144.223	160.756	383.188	Met
		V	606.978	682.085	610.947	616.684	575.23	511.592	640.001	612.162	605.704	585.851	622.903	700.747	585.591	650.057	659.358	535.451	Val
		P	6026.12	5425.62	5903.38	6372.9	5569.54	4822.34	4612.91	4330.08	4452.56	4343.05	3329.45	3759	2925.16	3907.27	3557.12	5359.67	Pro
		Y	538.684	461.394	478.276	461.113	428.029	247.449	340.797	335.447	295.811	290.917	353.732	411.45	312.845	372.638	357.576	745.615	Tyr
		A	9726.15	9963.72	10215.6	9735.37	8465.67	8840.21	10367.2	8216.39	8820.93	9298.29	9103.62	10232.1	9114.19	9985.11	9499	5804.52	Ala
		T	3398.49	3229.76	3011.99	3122.48	2828.77	1776.75	2134.89	1911.83	2018.02	1921.04	1965.34	2255.25	1704.62	2038.21	1984.86	2371.01	Thr
		Q	10386.7	11777.9	10845	10407.4	10217.5	4401.64	4426.67	3515.78	3318.12	3418.7	10695.2	12441	8550.46	11400.1	9287.23	6589.77	Gln
		G	10363.3	10475	10879.2	11570	10193.2	6071.92	7506.85	6488.38	6776.47	7373.33	8223.99	9556.32	7130.98	8263.27	7833.41	4744.38	Gly
		E	15361.3	16448.2	16500.7	15142.1	14193.8	4971.37	5215.57	4249.97	4074.23	4654.76	11837.8	12315.8	9890.88	11718.6	10417.1	10024.7	Glu
		S	1814.12	1681.48	1683.93	1708.9	1626.74	1558.93	1986.17	1740.3	1690.1	1704.31	1868.36	2137.02	1605.46	1934.82	1793.5	1157.77	Ser
		D	20203.5	8042.67	7699.93	8071.45	5635.13	3169.03	4037.76	2982.91	3300.84	3398.47	3086.21	3828.23	2989.14	4160.89	3927.69	4800.07	Asp
		K	n.d.	262.651	n.d.	n.d.	242.974	87.8326	78.0148	79.2619	72.6468	88.8158	297.447	290.453	248.803	246.275	246.407	249.567	Lys
		R	163.008	160.345	140.403	136.905	98.0671	164.324	183.935	180.349	154.879	189.309	191.944	188.962	161.696	176.312	11.42	123.776	Arg
		H	301.227	255.293	282.908	261.1	222.077	203.893	217.851	202.861	203.759	221.154	242.39	240.875	172.996	199.329	194.46	436.657	His
		Fig. 6c
	Fig. 5c		Amino acid concentration (μM)
		U87-MG	Repeat 1																																		Repeat 2
			Control					Alanine				Glutamine					Leucine					Phenylalanine					Glutamate					Arginine					Control					Alanine					Glutamine
			1	2	3	4	5	1	2	3	4	1	2	3	4	5	1	2	3	4	5	1	2	3	4	5	1	2	3	4	5	1	2	3	4	5	1	2	3	4	5	1	2	3	4	5	1	2	3
		Leu	926.372	937.033	1151.7	1090.66	1176.53	1029.78	1069.32	1138.08	1200.61	1083.56	1078.81	989.275	995.187	1028.43	4212.86	4618.23	4554.04	3877.26	3769.29	948.785	945.926	992.242	872.34	839.286	1127.41	1212.74	1120.68	1281.52	1192.1	1182.16	936.932	1116.98	1308.94	1160.21	855.134	1149.79	1141.65	1085.12	1029.63	1116.11	997.708	1043.68	941.694	1087.58	864.59	783.325	1045.55
		Phe	1360.57	1423.3	1336.43	1285.21	1528.56	1379.46	1452.41	1648.7	1718.09	1590.22	1286.16	1121.49	1208.71	1319.79	1241.56	1077.65	1331.13	1164.99	1116.95	4074.53	4769.55	5090.66	4652.82	4535.91	1617.78	1672.95	1525.66	1775.73	1305.8	1274.66	1129.32	1424.31	1265.55	1280.3	1008.47	1131.12	1274.51	1270.85	1193.92	1111.63	959.56	1067.81	892.458	1133.58	1129.06	799.585	981.704
		Gln	2113.95	2252.97	1989.25	2390.22	1946.06	1678.29	1837.62	2087.75	1913.43	11410.4	11359.5	10081.4	11319.4	10735.5	2763.99	2883.89	2841.16	2685.63	2703.5	2701.31	3211.42	2997	3252.03	2517.85	2585.5	3085.17	2299.87	2196.45	2469.82	2401.28	2068.6	2115.15	2576.6	2191.93	1176	1383.61	1223.46	1167.4	1197.73	1404.09	945.755	1331	1101.39	1059.78	14137.1	9131.84	9264.59
		Glu	7941.66	8984.54	8559.86	8676.47	8404.54	8402.12	9904.61	9747.6	9976.24	10992.8	9207.28	10223.2	10295.8	9880.29	10523.9	9891.29	10362.2	9193.61	11167.3	8937.62	10711.5	10480.8	9763.63	9432.73	9469.92	12345.8	11288	10362.1	9295.04	8660.64	8675.53	9367.82	9540.47	8839.41	8539.46	8657.56	8244.27	8695.19	8342.03	8830.55	9622.89	9231.31	9124.21	10031	11790.8	10742.1	12036.5
		Arg	375.969	402.523	426.833	464.652	434.684	500.445	409.035	485.591	399.064	463.92	414.039	403.3	459.389	387.357	453.518	362.191	424.893	356.595	399.193	412.372	416.22	461.363	472.277	418.558	477.629	607.233	447.752	530.468	512.01	1328.1	1127.39	1186.32	1385.71	1367.2	225.395	254.528	233.736	246.387	219.334	282.557	209.315	262.138	238.705	239.494	233.17	179.802	209.394
		Fig. 6d
	Fig. 5d		Amino acid concentration (μM)
		JDFC	Control	Ala	Gln	Leu	Phe	Glu	Arg
		Leu	1330	1713	1587	6881	1363	1328	1200
		Phe	1221	1620	1486	1302	6212	1219	1081
		Gln	1513	1913	9109	1443	1507	1510	1406
		Glu	10991	12787	14938	14682	10860	17150	9761
		Arg	164	206	198	167	165	163	679
	Fig. 5e,f,g	Fig. 6e/f/g
			Amino acid concentration (μM)					Differences				Absolute				Log2
			t=0	t=0.25	t=0.5	t=1		t=0.25	t=0.5	t=1		t=0.25	t=0.5	t=1		t=0.25	t=0.5	t=1
		Phe	504.105	1082.5	1126.71	1227.95		578.391	622.604	723.847		578.391	622.604	723.847		9.1759	9.28217	9.49954	Spike
		Leu	438.958	1004.2	1033.07	1119.14		565.24	594.114	680.18		565.24	594.114	680.18		9.14272	9.2146	9.40977	Spike
		Ile	411.537	199.318	203.701	212.797		-212.219	-207.836	-198.74		212.219	207.836	198.74		-7.72941	-7.6993	-7.63474
		Met	395.798	241.699	243.713	273.741		-154.098	-152.085	-122.056		154.098	152.085	122.056		-7.26771	-7.24873	-6.9314
		Val	285.878	111.946	113.956	120.013		-173.932	-171.922	-165.865		173.932	171.922	165.865		-7.44238	-7.42561	-7.37387
		Pro	740.971	817.107	695.757	621.728		76.1361	-45.2135	-119.242		76.1361	45.2135	119.242		6.25051	-5.49868	-6.89775
		Tyr	531.329	236.932	248.352	269.28		-294.396	-282.977	-262.048		294.396	282.977	262.048		-8.20162	-8.14454	-8.03369
		Ala	3379.04	4902.43	4910.58	5191.98		1523.39	1531.53	1812.93		1523.39	1531.53	1812.93		10.5731	10.5808	10.8241	Spike
		Thr	676.108	381.015	394.774	437.729		-295.093	-281.334	-238.379		295.093	281.334	238.379		-8.20503	-8.13614	-7.89711
		Gln	537.421	1713.1	1724.55	1911.25		1175.68	1187.13	1373.83		1175.68	1187.13	1373.83		10.1993	10.2133	10.424	Spike
		Gly	1121.93	910.749	806.549	771.265		-211.178	-315.378	-350.662		211.178	315.378	350.662		-7.72231	-8.30094	-8.45394
		Glu	5883.63	6523.26	7434.75	8418.38		639.628	1551.12	2534.75		639.628	1551.12	2534.75		9.32109	10.5991	11.3076	Spike
		Ser	731.17	422.504	421.417	462.804		-308.667	-309.754	-268.367		308.667	309.754	268.367		-8.26991	-8.27498	-8.06806
		Asp	1021.33	873.179	1044.68	1300.74		-148.155	23.3497	279.41		148.155	23.3497	279.41		-7.21096	4.54533	8.12624
		Lys	137.521	39.9057	30.0935	36.2694		-97.6153	-107.427	-101.252		97.6153	107.427	101.252		-6.60903	-6.74722	-6.6618
		Arg	161.133	302.888	316.148	331.702		141.754	155.015	170.568		141.754	155.015	170.568		7.14725	7.27626	7.41421	Spike
		His	528.659	225.469	228.468	246.089		-303.19	-300.191	-282.57		303.19	300.191	282.57		-8.24408	-8.22974	-8.14246
			JDFC
		Phe	504	658.917	866.095	1093.3		154.917	362.095	589.3		154.917	362.095	589.3		7.27535	8.50023	9.20286
		Leu	438	919.872	1305.64	1570.57		481.872	867.638	1132.57		481.872	867.638	1132.57		8.9125	9.76095	10.1454
		Ile	411	344.924	309.448	306.838		-66.0755	-101.552	-104.162		66.0755	101.552	104.162		-6.04604	-6.66607	-6.70269
		Met	395	339.046	330.391	350.663		-55.9543	-64.6089	-44.3367		55.9543	64.6089	44.3367		-5.80618	-6.01366	-5.47043
		Val	285	197.969	140.853	123.411		-87.0308	-144.147	-161.589		87.0308	144.147	161.589		-6.44345	-7.1714	-7.33619
		Pro	740	752.628	770.278	793.294		12.6282	30.2778	53.2936		12.6282	30.2778	53.2936		3.65858	4.92019	5.73589
		Tyr	531	469.862	418.392	389.208		-61.1384	-112.608	-141.792		61.1384	112.608	141.792		-5.93401	-6.81517	-7.14764
		Ala	3379	4234.76	4846.89	5315.2		855.758	1467.89	1936.2		855.758	1467.89	1936.2		9.74106	10.5195	10.919
		Thr	676	340.321	248.126	247.913		-335.679	-427.874	-428.087		335.679	427.874	428.087		-8.39094	-8.74104	-8.74176
		Gln	537	1374.92	1506.04	1577.64		837.924	969.036	1040.64		837.924	969.036	1040.64		9.71068	9.92041	10.0232
		Gly	1121	1034.27	925.957	821.112		-86.7269	-195.043	-299.888		86.7269	195.043	299.888		-6.43841	-7.60765	-8.22828
		Glu	5883	5931.66	6025.78	6157.57		48.6583	142.778	274.566		48.6583	142.778	274.566		5.60461	7.15763	8.10101
		Ser	731	357.46	303.202	312.915		-373.54	-427.798	-418.085		373.54	427.798	418.085		-8.54512	-8.74079	-8.70765
		Asp	1021	1021	1021	1021		0	0	0		0	0	0		-7.21096	4.54533	8.12624
		Lys	137	58.6714	64.8685	69.4812		-78.3286	-72.1315	-67.5188		78.3286	72.1315	67.5188		-6.29147	-6.17256	-6.07722
		Arg	161	286.893	320.028	343.065		125.893	159.028	182.065		125.893	159.028	182.065		6.97606	7.31314	7.50831
		His	528	468.459	509.172	549.101		-59.5405	-18.8282	21.101		59.5405	18.8282	21.101		-5.8958	-4.23482	-4.39924
	Fig. 5i
		Fig. 6i
			Repeat 1															Repeat 2															Repeat 3
			Control					JPH203					MeAIB					Control					JPH203					MeAIB					Control					JPH203					MeAIB
			1	2	3	4	5	1	2	3	4	5	1	2	3	4	5	1	2	3	4	5	1	2	3	4	5	1	2	3	4	5	1	2	3	4	5	1	2	3	4	5	1	2	3	4	5
		L	1960.97	1977.09	2017.88	2204.65	1572.49	1470.8	1798.81	1554.19	1616.17	1426.87	1254.93	1099.1	1151.07	1415.79	1564.69	2310.75	2470.87	2228.64	2540.33	2546.51	2181.85	1910.38	1943.93	2265.95	1952.24	1223.19	1245.94	1459.8	1367.18	1417.5	1945.77	1741.1	2440.7	2422.35	2676.98	1555.17	1740.39	1646.91	2188.46	1699.76	1024.75	1016.31	991.289	1007.75	1070.43
		F	1143.09	980.561	0.634687	868.506	1292.38	0.24212	830.736	0.213683	0.193115	760.462	0.335532	0.310511	656.167	711.855	633.885	1367.54	1445.65	1491.07	1527.25	1157.64	0.293534	0.306249	938.413	0.361871	982.924	684.984	792.746	0.350071	815.448	104.3	1698.12	1458.92	2269.58	2572.42	2437.74	1069.86	947.404	1443.58	1452.31	1098.82	962.664	1014.3	980.294	799.649	689.599
		I	1666.57	1561.83	1687.13	1405.31	1835.67	787.334	711.853	743.164	739.655	759.563	970.972	926.555	1193.46	1257.35	1018.93	1857.07	2180.22	2145.54	1966.34	1785.96	819.181	847.749	1012.94	852.783	1325.1	1097.84	1097.29	1109.67	1459.31	1279.14	2029.43	2144.5	2891.01	3424.24	2697.06	930.464	1080.73	1179.42	1164.57	1094.43	1242.51	1290.21	1349.2	1332.96	1067.99
		M	540.226	493.917	679.39	478.991	590.977	700.403	717.926	628.294	596.144	821.58	311.252	310.909	330.986	365.673	312.391	688.01	783.768	647.186	700.42	1440.84	961.14	889.587	914.588	896.17	957.682	338.927	365.269	360.013	419.989	781.397	573.427	490.355	610.896	665.887	592.757	690.63	700.054	850.663	659.218	846.689	245.009	244.569	281.184	262.269	285.604
		V	2321.91	2138.96	2555.23	1718.13	2134.72	927.075	922.867	907.768	925.144	894.085	n.d	n.d	n.d	1136.51	969.778	2370.06	2703.99	2824.81	2749	2406.89	1007.18	1102.95	1161.31	1150.65	1372.79	1932.44	1776.55	1057.49	1355.86	n.d.	2188.15	2075.01	2788.02	2957.45	2609.77	1041.17	1109.11	1239.3	1080.33	1156.71	783.038	731.314	1048.65	#VALUE!	1078.52
		P	5345.42	4209.87	5146.4	4061.8	5135.93	5793.32	4651.82	4895.85	4506.67	5020.4	4675.56	4351.7	4953.46	5162.09	4531.62	5176.33	5898.84	5939.69	5914	4225.63	6148.44	5685.88	6365.22	5580.03	4348.2	4907.38	4827.61	5529.56	5833.62	4437.23	4317.78	4217.24	5405.67	5570.75	4913.69	4364.21	3814.04	5359.21	4421.44	4770.72	4378.74	4586.98	3477.49	3311.64	3646.43
		Y	1640.46	1411.5	1712.62	1167.5	1384.64	1093.87	1050.87	961.8	951.374	1179.62	805.03	811.373	867.86	884.056	770.795	1620.97	1850.26	1747.8	1793.55	n.d.	1205.91	1292.37	1271.01	1359.54	n.d.	858.884	926.581	901.289	957.473	n.d.	1337.2	1290.45	1737.78	1945.7	1713.52	965.265	1050.15	1351.65	1116.81	1207.87	644.363	748.773	729.286	647.458	780.291
		A	8379.08	11339.9	13034.5	9402.83	14476.3	14131	12703.8	12539.8	10566.2	15577.5	9305.98	8101.14	9990.45	12686.4	5758.99	6134.15	9206.98	17680.2	16536.6	n.d.	18341.3	17665.2	19990	17879.2	n.d.	12469.7	12026.8	11961.7	12890.7	46542	13376	15207.8	17848.6	20001	6923.49	15454.2	16585.9	19530.5	19330.6	19311.8	12021.7	13412.7	12929.7	12305.4	12291.8
		T	3291.9	2998.92	3551.71	2656.66	3982.22	4284.65	3651.94	3288.48	3455.54	4595.65	1661.91	1463.44	1803.69	2029.69	1629.52	3921.96	4362.03	4310.76	4567.3	n.d.	5174.27	5231.72	4998.18	4976.82	n.d.	1971.79	1940.79	2015.74	2118.59	n.d.	3939.23	3812.44	4546.29	5562.43	4678.9	3479.09	4080.26	5083.54	4911.79	5186.47	1535.67	1812.02	1646.45	1625.42	1789.14
		Q	8478.59	8192.57	10202.4	6533.67	9452.17	11395.7	10203.3	11620.2	9912.5	12407.1	3906.74	3654.62	4630.75	5908.22	4162.15	9314.58	11809.5	13414.8	12592	n.d.	14872.9	15688.5	16551.2	13300.2	n.d.	5535.97	4754.11	4805.46	5664.97	n.d.	11216.8	11696.4	17285.4	18177.6	31051.4	13876.7	15236.3	16917.8	16423.9	22814.7	5937.37	6914.42	5561.3	5634.27	5555.97
		G	11040.9	9423.97	12188.3	7128.17	10295.4	11079.3	9981.55	10167.9	10143.2	13349.9	9790.61	9583.28	9811.92	12055.7	10096.9	12216.8	12691.9	13841.2	13688.9	n.d.	14476.1	13978.9	15290	13136.3	n.d.	11881.2	12771.1	12411.4	13693.1	n.d.	5330.97	5580.4	7332.59	6973.94	6964.32	5407.41	5874.35	6702.98	7008.24	6616.12	3923.8	4527.27	4166.51	3847.82	4066.85
		E	5997.79	5908.82	6662.48	4974.24	7260.91	6170.28	5419.77	5119.67	5575.53	7759.81	5356.59	4337.86	4791.55	7520.53	4946.35	7385.22	8671.31	9371.26	8919.2	n.d.	8449.49	8099.9	8890.84	7870.36	n.d.	8208.12	7079.44	6929.5	7980.46	n.d.	6374.43	6183.29	8641.56	8585.83	10593.5	6775.57	6002.5	7437.73	7324.43	7541.1	6810.91	7008.92	6738.95	5964.07	5475.57
		S	1753.26	1443.73	1954.28	1243.65	1969.15	1922.2	1812.72	1810	1569.26	2107.49	778.301	738.868	846.016	1043.63	872.623	2008.78	2386.66	2238.5	2352.91	n.d.	2412.5	2530.68	2489.03	2246.18	n.d.	931.214	1025.97	1061.78	1115.23	n.d.	1721.65	1571.32	2288.22	2370.6	2263.51	1942.03	1967.29	2211.55	2259.49	2354.95	809.81	915.411	831.216	786.398	793.072
		D	1547.92	2660.01	1865.57	1410.84	3376.02	2070.94	1517.84	1447.23	1505.74	3307.84	1677.8	1169.66	1355.19	4028.12	2222.65	3227.98	3470.38	3823.23	3836.84	n.d.	1591.77	3118.81	803.608	1046.37	n.d.	4993.8	3069.45	2633.91	3262.47	n.d.	2046.24	1986.21	3292.58	3728.73	26464.2	2693.41	3430.11	2893.48	5898.35	4576.16	2502.3	3637.21	2285.4	2968	3696.29
		K	478.995	456.965	524.13	336.741	485.859	438.588	415.146	410.149	392.869	406.407	297.434	269.472	343.858	344.343	349.65	n.d.	514.088	650.347	590.559	n.d.	395.395	479.102	642.662	425.581	n.d.	321.028	369.588	371.623	434.954	n.d.	439.071	528.591	794.055	666.359	n.d.	532.766	n.d.	596.936	667.422	n.d.	338.919	438.993	315.031	342.986	315.28
		R	413.046	280.118	339.834	229.259	272.64	269.923	262.654	247.842	243.297	299.665	219.566	189.394	200.404	264.899	202.726	293.901	439.485	347.489	339.563	n.d.	364.365	340.074	291.981	296.3	n.d.	232.465	253.451	249.522	236.766	n.d.	327.639	241.133	347.455	433.553	390.299	301.33	313.729	401.403	387.025	371.468	186.543	220.563	276.518	237.507	262.739
		H	649.724	588.698	811.37	473.339	744.327	470.561	505.137	460.223	376.926	500.638	356.687	346.52	370.146	409.201	381.401	729.755	892.28	823.031	742.374	895.314	535.909	565.71	491.708	497.103	n.d.	372.626	440.894	417.834	492.527	588.119	742.092	702.461	920.041	1134.23	791.203	518.104	529.219	751.226	590.835	690.839	318.213	394.27	402.806	342.489	364.247
[truncated: 57 more columns]

## Sheet: Fig. 7
Fig. 7a
						Sample concentration (μM)
						Ala	Arg+	Asn	Asp	Glu	Gln+	Gly	His+	Ile+	Leu+	Lys+	Met	Orn	Phe+	Pro	Ser	Thr+	Trp	Tyr	Val+
	0.5X	HMDB			0	60.82	2.729	6.732	24.873	183.787	62.372	66.738	4.183	1.322	4.274	5.239	1.237	0.176	3.245	22.074	7.391	17.086	3.018	3.692	6.58
	0.5X	HMDB	5X	2678	0.25	41.136	17.412	5.178	22.723	201.451	171.898	66.276	18.445	10.884	26.015	34.595	0.618	0.147	14.12	18.23	3.82	44.216	1.176	2.116	37.254
	0.5X	HMDB	5X	2678	0.5	22.896	11.51	2.979	17.426	163.229	159.561	47.697	13.737	5.743	19.596	21.123	0.421	0.147	10.044	18.031	2.031	39.095	0.887	1.281	27.235
	0.5X	HMDB	5X	2678	1	24.123	12.518	3.221	21.634	180.216	191.13	37.528	15.522	7.088	21.03	23.458	0.45	0.182	11.127	18.561	2.207	45.868	0.955	1.256	28.408
	0.5X	HMDB	5X	2678	2	22.235	20.108	2.87	16.207	134.98	213.368	25.088	21.99	7.742	31.863	38.872	0.546	0.128	15.719	17.725	1.967	51.295	1.44	1.636	42.802
						Intracellular concentration (μM)
	Volume correction				0	6872.66	308.377	760.716	2810.65	20767.9	7048.04	7541.39	472.679	149.386	482.962	592.007	139.781	19.888	366.685	2494.36	835.183	1930.72	341.034	417.196	743.54
					0.25	4648.37	1967.56	585.114	2567.7	22764	19424.5	7489.19	2084.28	1229.89	2939.7	3909.24	69.834	16.611	1595.56	2059.99	431.66	4996.41	132.888	239.108	4209.7
					0.5	2587.25	1300.63	336.627	1969.14	18444.9	18030.4	5389.76	1552.28	648.959	2214.35	2386.9	47.573	16.611	1134.97	2037.5	229.503	4417.73	100.231	144.753	3077.55
					1	2725.9	1414.53	363.973	2444.64	20364.4	21597.7	4240.66	1753.99	800.944	2376.39	2650.75	50.85	20.566	1257.35	2097.39	249.391	5183.08	107.915	141.928	3210.1
					2	2512.55	2272.2	324.31	1831.39	15252.7	24110.6	2834.94	2484.87	874.846	3600.52	4392.54	61.698	14.464	1776.25	2002.92	222.271	5796.34	162.72	184.868	4836.63
Fig. 7b						Intracellular concentration (μM)
	JDFC				0	6082	272	673	2487	18378	6237	6674	418	132	427	523	123	17	324	2207	739	1708	302	369	658
					0.25	1574.97	538.781	263.705	2487.24	18378.9	10329.1	6195.35	1541.8	604.258	1687.77	1821.14	31.8963	8.55312	683.851	2093.52	395.343	3299.84	124.278	185.513	978.251
					0.5	1316.79	673.336	170.683	2487.48	18379.8	12801.6	5835.66	1907.6	766.766	2080.56	2206.86	36.5765	9.54434	866.275	2004.48	399.477	4020.72	94.5784	195.038	1171.68
					1	1423.44	760.793	153.22	2487.72	18380.7	14695.4	5564.9	2127.01	862.096	2318.75	2455.02	40.4539	10.6836	977.037	1933.21	441.696	4599.71	93.1731	218.068	1322.83
					2	1910.51	964.895	183.038	2488.67	18384.4	19993.6	4950.89	2633.36	1080.17	2877.25	3054.36	49.5175	13.7799	1233.89	1751.2	596.416	6380.87	113.65	285.568	1751.1
Fig. 7 c,d
		Intracellular concentration (μM)
		t=0.25		t=2h
		JDFC	Myotubes	JDFC	Myotubes
	Ala	1574.97	4648.37	1910.51	2512.55
	Arg	538.781	1967.56	964.895	2272.2
	Asn	263.705	585.114	183.038	324.31
	Asp	2487.24	2567.7	2488.67	1831.39
	Glu	18378.9	22764	18384.4	15252.7
	Gln	10329.1	19424.5	19993.6	24110.6
	Gly	6195.35	7489.19	4950.89	2834.94
	His	1541.8	2084.28	2633.36	2484.87
	Ile	604.258	1229.89	1080.17	874.846
	Leu	1687.77	2939.7	2877.25	3600.52
	Lys	1821.14	3909.24	3054.36	4392.54
	Met	31.8963	69.834	49.5175	61.698
	Orn	8.55312	16.611	13.7799	14.464
	Phe	683.851	1595.56	1233.89	1776.25
	Pro	2093.52	2059.99	1751.2	2002.92
	Ser	395.343	431.66	596.416	222.271
	Thr	3299.84	4996.41	6380.87	5796.34
	Trp	124.278	132.888	113.65	162.72
	Tyr	185.513	239.108	285.568	184.868
	Val	978.251	4209.7	1751.1	4836.63
Fig. 7e,f	Exp 159-1-8
		delta 15	delta 120	Abs15	Abs120	log15	log120	with sign15	with sign120	with sign15	with sign 120
	Ala	-2694.38	-1905.42	2694.38	1905.42	11.3957	10.8959	-11.3957	-10.8959	-11.1166	-12.0877	Ala
	Arg	27.741	162.852	27.741	162.852	4.79395	7.34742	4.79395	7.34742	10.6938	10.937	Arg
	Asn	-190.77	-306.314	190.77	306.314	7.57569	8.25887	-7.57569	-8.25887	-7.45368	-8.76705	Asn
	Asp	0.07471	0.52231	0.07471	0.52231	-3.74263	-0.93703	3.74263	0.93703	-7.92203	-9.93306	Asp
	Glu	0.28592	1.99898	0.28592	1.99898	-1.80634	0.99927	1.80634	0.99927	10.9604	12.4267	Glu
	Gln	2268.99	7769.59	2268.99	7769.59	11.1478	12.9236	11.1478	12.9236	13.5928	14.0561	Gln
	Gly	-182.949	-913.832	182.949	913.832	7.5153	9.83579	-7.5153	-9.83579	-5.70366	-12.1979	Gly
	His	620.3	1230.58	620.3	1230.58	9.27682	10.2651	9.27682	10.2651	10.6518	10.9721	His
	Ile	250.047	556.013	250.047	556.013	7.96606	9.11898	7.96606	9.11898	10.075	9.50027	Ile
	Leu	758.928	1370.81	758.928	1370.81	9.56782	10.4208	9.56782	10.4208	11.26	11.6037	Leu
	Lys	174.766	346.818	174.766	346.818	7.44928	8.43804	7.44928	8.43804	11.6933	11.8895	Lys
	Met	-69.6554	-9.49113	69.6554	9.49113	6.12216	3.24658	-6.12216	-3.24658	-6.12571	-6.28446	Met
	Phe	195.302	613.939	195.302	613.939	7.60956	9.26195	7.60956	9.26195	10.2606	10.4586	Phe
	Pro	-39.0356	-191.722	39.0356	191.722	5.28672	7.58287	-5.28672	-7.58287	-8.76031	-8.93838	Pro
	Ser	-200.35	-79.9415	200.35	79.9415	7.64638	6.32087	-7.64638	-6.32087	-8.65403	-9.25705	Ser
	Thr	749.934	2249.65	749.934	2249.65	9.55062	11.1355	9.55062	11.1355	11.5795	11.914	Thr
	Trp	-94.2314	-109.531	94.2314	109.531	6.55814	6.7752	-6.55814	-6.7752	-7.69897	-7.47579	Trp
	Tyr	-98.3175	-10.8289	98.3175	10.8289	6.61938	3.43681	-6.61938	-3.43681	-7.47397	-7.85754	Tyr
	Val	117.987	610.359	117.987	610.359	6.88248	9.25351	6.88248	9.25351	11.7566	11.9965	Val

## Sheet: Fig. 8
	Fig. 8b
	A549	Control	ASCT2	CAT1	LAT1	LAT2	xCT	y+LAT2	SNAT1	SNAT2	SNAT4	SNAT1/2/4	SNAT5							A549	ASCT2	CAT1	LAT1	LAT2	xCT	y+LAT2	SNAT1	SNAT2	SNAT4	SNAT1/2/4	SNAT5
	Ala	21170.5	7887.9	8239.39	20892.7	21170.5	20665.1	8815	19944.1	20760.2	19321.1	17395.5	117051							Ala	0.372589	0.389193	0.98688	1.04722	0.976127	0.416382	0.942072	0.980618	0.912642	0.821686	5.52895
	Cys	66.1906	1842.92	21.1292	64.2574	66.1906	36.0439	17.3592	61.0061	64.462	58.3541	50.7302	537.687							Cys	27.8426	0.319217	0.970793	0.928775	0.544547	0.262261	0.921673	0.973884	0.881607	0.766426	8.12331
	Asp	2990	2990	2990	2990	2990	2990	2990	2990	2990	2990	2990	2990							Asp	1	1	1	1	1	1	1	1	1	1	1
	Glu	7983.01	16876.1	3138.02	7810.49	7983.01	43093.6	2517.92	7487.38	7821.56	7220.67	6467.18	35599.3							Glu	2.11401	0.393087	0.978388	0.93959	5.39816	0.315409	0.937914	0.979775	0.904504	0.810118	4.45938
	Phe	1527.41	1919.32	564.892	1607	1527.41	1495.18	440.413	1448.94	1500.6	1411.11	1287.23	5856.54							Phe	1.25659	0.369837	1.05211	0.983581	0.9789	0.28834	0.948629	0.982452	0.923862	0.842755	3.8343
	Gly	3514.39	5822.44	1623.88	3450.92	3514.39	3436.92	1495.07	3307.21	3428.35	3014.73	2665.53	10633.7							Gly	1.65674	0.462066	0.98194	0.873195	0.977958	0.425415	0.941048	0.975519	0.857826	0.758462	3.02575
	His	839.556	866.113	334.503	892.155	839.556	822.308	323.739	796.529	825.172	776.816	709.145	3063.34							His	1.03163	0.398428	1.06265	0.998562	0.979455	0.385607	0.948751	0.982867	0.92527	0.844667	3.64877
	IsoL	3177.52	3893.94	1164.58	3527.5	3177.52	3112.19	880.874	3019.17	3123.78	2942.19	2692.54	12054.7							IsoL	1.22547	0.366507	1.11014	0.99192	0.979441	0.277221	0.950167	0.983088	0.925941	0.847372	3.79375
	Lys	428.858	482.445	121.284	431.316	428.858	421.834	1888.87	411.966	423.237	403.559	376.798	1400.28							Lys	1.12495	0.282806	1.00573	0.994933	0.983621	4.40441	0.960612	0.986893	0.941008	0.878609	3.26514
	Leu	3028.32	3920.43	1103.58	2997.49	3028.32	2964.41	792.148	2874.33	2974.28	2798.64	2553.81	11752							Leu	1.29459	0.364418	0.989818	0.983372	0.978897	0.26158	0.94915	0.982154	0.924154	0.843308	3.88071
	Met	750.595	986.337	277.283	735.313	750.595	734.777	203.905	709.756	736.9	691.659	627.477	2910.23							Met	1.31407	0.369417	0.97964	0.982553	0.978926	0.271658	0.945591	0.981753	0.921481	0.835972	3.87724
	Asn	804.17	1447.31	341.243	785.13	804.17	784.966	306.629	757.249	788.533	732.992	659.699	2990.46							Asn	1.79976	0.424342	0.976324	0.908728	0.97612	0.381299	0.941653	0.980556	0.911489	0.820348	3.71869
	Orn	11.0706	12.4061	3.03211	11.1319	11.0706	10.8953	47.2217	10.6491	10.9303	10.4392	9.77067	35.1426							Orn	1.12064	0.273889	1.00554	0.995103	0.984169	4.26551	0.961927	0.987333	0.942968	0.88258	3.17441
	Pro	16392	15688	20238.7	16463.3	16392	16586.2	20339.7	15532.7	15119.6	10308	5269	10537.1							Pro	0.957056	1.23467	1.00435	1.00477	1.01185	1.24083	0.947578	0.922377	0.628845	0.321438	0.642818
	Gln	5446.68	10427.8	2248.85	5340.29	5446.68	5320.42	1777.96	5136.24	5348.04	4978.65	4498.34	20785							Gln	1.91453	0.412884	0.980468	0.943562	0.976818	0.326429	0.943003	0.981891	0.914071	0.825886	3.81609
	Arg	212.486	239.301	60.6419	213.715	212.486	208.972	944.434	204.036	209.674	199.83	186.448	699.362							Arg	1.1262	0.285393	1.00579	0.994884	0.983462	4.44469	0.960232	0.986765	0.940441	0.87746	3.29133
	Ser	781.819	1434.4	329.871	764.853	781.819	763.042	295.51	736.291	766.565	713.202	641.987	2974.15							Ser	1.8347	0.421928	0.978299	0.92567	0.975983	0.377978	0.941767	0.980489	0.912235	0.821145	3.80415
	Thr	1398.05	11861	572.274	1365.36	1398.05	1363.58	504.557	1316.53	1371.28	1269.93	1142.76	5946.91							Thr	8.48394	0.409337	0.976616	0.880151	0.975343	0.3609	0.941689	0.98085	0.908359	0.817392	4.25371
	Val	2635.77	3838.9	940.476	1358.41	2635.77	2574.79	748.98	2489.28	2586.18	2416.74	2186.43	10779.3							Val	1.45647	0.356813	0.515376	0.945531	0.976865	0.28416	0.944422	0.981186	0.9169	0.829522	4.08964
	Trp	323.469	392.007	117.644	352.726	323.469	316.876	88.0856	307.509	318.07	299.722	274.569	1225.46							Trp	1.21189	0.363696	1.09045	0.996501	0.979618	0.272316	0.950663	0.983312	0.926589	0.848827	3.78849
	Tyr	1566.5	1936.89	576.851	1763.98	1566.5	1534.01	440.444	1487.68	1539.68	1449.47	1325.16	5957.56							Tyr	1.23644	0.368243	1.12607	0.993626	0.979264	0.281165	0.949685	0.982882	0.925293	0.845937	3.80311
																					H	L	H	H	H	H	L	L	L	L/L/L	C
	Fig. 8c
	U87-MG	Control	EAAT3	ASCT2	ASCT1	B0AT2	CAT1	LAT1	LAT2	xCT	y+LAT2	SNAT1	SNAT2	SNAT4	SNAT1/2/4	SNAT5	LAT4	SNAT5/LAT4		U87-MG	EAAT3	ASCT2	ASCT1	B0AT2	CAT1	LAT1	LAT2	xCT	y+LAT2	SNAT1	SNAT2	SNAT4	SNAT1/2/4	SNAT5	LAT3
	Ala	14043.5	14043.1	7585.11	12232.6	13772.2	10402.2	14016.9	14285	13913.2	12646	12763.1	12808.8	11626.8	8401.43	24398.2	22836.9	64442.5		Ala	0.999971	0.540114	0.871048	0.980679	0.740709	0.998101	1.0172	0.990717	0.900485	0.908821	0.912076	0.827911	0.598242	1.73732	1.62615
	Cys	50.7447	50.7329	135.686	28.4789	49.7782	37.7907	50.558	50.5073	42.655	39.4611	45.9252	46.2149	41.7424	30.1737	74.9111	83.4023	209.778		Cys	0.999768	2.67389	0.56122	0.980954	0.744723	0.996322	0.995323	0.840582	0.777641	0.905026	0.910734	0.822598	0.594618	1.47624	1.64357
	Asp	4803.54	4800	4802.96	4803.66	4803.56	4803.75	4803.53	4803.55	4803.1	4803.78	4803.61	4803.6	4803.68	4803.88	4803.35	4803.23	4802.85		Asp	0.999263	0.999878	1.00002	1	1.00004	0.999998	1	0.999907	1.00005	1.00001	1.00001	1.00003	1.00007	0.99996	0.999934
	Glu	11136.5	11119.8	20078.3	9680.92	10980.1	8848.11	11265.5	11038.9	17804.7	8570.64	10309.6	10408.6	9592.7	7539.15	13954.4	15884.4	26617.1		Glu	0.998496	1.80293	0.869296	0.985958	0.794513	1.01158	0.991237	1.59877	0.769598	0.92575	0.934638	0.861374	0.676976	1.25303	1.42633
	Phe	629.711	629.697	690.483	626.918	613.354	468.275	424.655	583.335	625.18	355.406	583.182	583.644	543.503	423.086	823.639	1306.95	2872.7		Phe	0.999978	1.09651	0.995565	0.974025	0.743635	0.674366	0.926354	0.992805	0.564396	0.926111	0.926845	0.863099	0.671873	1.30796	2.07548
	Gly	7444.5	7444.35	6653.43	6261.11	7354.04	6156.95	7581.66	8412.8	7396.99	6327.63	6865.25	6703.53	5398.84	3619.44	11762.7	10670.4	24328.7		Gly	0.99998	0.893739	0.841039	0.987849	0.827047	1.01843	1.13007	0.993618	0.849974	0.922191	0.900468	0.725212	0.486191	1.58005	1.43333
	His	436.789	436.78	457.257	413.253	428.322	330.78	597.559	426.225	433.9	289.233	405.582	407.049	381.335	300.179	498.52	745.797	1501.99		His	0.999979	1.04686	0.946115	0.980614	0.757298	1.36807	0.975814	0.993386	0.66218	0.928553	0.931911	0.873042	0.687241	1.14133	1.70745
	IsoL	1314.3	1314.27	1439.54	1287.4	1274.45	977.102	1320.7	1243.23	1305.29	673.344	1222.26	1224.15	1144.19	907.953	1712.61	2718.83	5917.96		Ile	0.999979	1.09529	0.979533	0.969677	0.74344	1.00487	0.945924	0.993142	0.512322	0.929972	0.93141	0.870573	0.690826	1.30306	2.06866
	Lys	240.88	240.875	267.34	219.961	237.103	135.992	252.162	238.596	239.321	1888.84	225.267	226.183	211.8	171.945	322.275	369.788	784.037		Lys	0.99998	1.10985	0.913157	0.984322	0.564562	1.04684	0.990517	0.993526	7.84142	0.935184	0.938986	0.879275	0.713819	1.33791	1.53516
	Leu	1375.08	1375.05	1536.53	1318.91	1340.19	1016.52	1487.79	1317.57	1365.51	686.77	1278	1274.35	1195.39	936.745	1801.74	2698.03	5907.94		Leu	0.999978	1.11741	0.959154	0.974624	0.739246	1.08197	0.95818	0.993042	0.499439	0.929402	0.926745	0.86932	0.681229	1.31028	1.96209
	Met	350.906	350.899	394.425	335.36	342.602	262.226	389.16	337.325	348.544	182.306	323.499	324.772	303.141	232.809	455.592	675.836	1471.31		Met	0.999979	1.12402	0.955698	0.976337	0.747284	1.10901	0.961299	0.993269	0.51953	0.921896	0.925525	0.863881	0.66345	1.29833	1.92597
	Asn	585.745	585.728	1258.69	474.846	575.929	449.623	591.131	574.778	580.525	459.645	531.953	535.218	484.883	352.607	742.456	916.462	1914.33		Asn	0.999971	2.14887	0.81067	0.983243	0.767609	1.0092	0.981276	0.991089	0.784719	0.908164	0.913739	0.827805	0.60198	1.26754	1.56461
	Orn	6.20394	6.20382	6.8661	5.68001	6.10938	3.39979	6.48634	6.14675	6.1649	47.2128	5.81291	5.83586	5.47538	4.47494	8.23907	9.42515	19.7393		Orn	0.99998	1.10673	0.915547	0.984758	0.548005	1.04552	0.990781	0.993706	7.61012	0.93697	0.940669	0.882564	0.721305	1.32804	1.51922
	Pro	8357.6	8357.43	6497.76	18386.7	8082.95	6845.7	7880.71	8321.16	8295.05	7624.18	7635.06	7252.59	6255.64	3847.76	12108.4	12216.7	23322.9		Pro	0.999981	0.777467	2.2	0.967137	0.819099	0.942939	0.99564	0.992516	0.912245	0.913548	0.867784	0.748497	0.460391	1.44879	1.46175
	Gln	3799.63	3799.52	7022.54	3130.29	3735.14	2855.92	3861.51	3756.13	3766.61	2667.62	3454.5	3499.3	3159.46	2334.58	5025.68	5971.97	12867.4		Gln	0.999972	1.84822	0.823841	0.983028	0.751631	1.01629	0.988553	0.991309	0.702074	0.909169	0.920958	0.831517	0.614423	1.32268	1.57172
	Arg	119.434	119.431	132.66	108.98	117.546	67.9958	125.073	118.292	118.655	944.413	111.631	112.089	104.902	84.9978	160.13	183.896	391.227		Arg	0.99998	1.11074	0.912474	0.984197	0.569317	1.04721	0.990441	0.993474	7.90741	0.934672	0.938503	0.878331	0.711673	1.34074	1.53973
	Ser	682.051	682.031	1552.71	457.18	670.469	523.303	684.431	676.061	675.934	540.656	621.04	624.312	568.295	417.046	914.254	1066.29	2328.12		Ser	0.999971	2.27653	0.670302	0.983019	0.767249	1.00349	0.991218	0.991032	0.792692	0.910548	0.915346	0.833216	0.611459	1.34045	1.56336
	Thr	1215.11	1215.07	3479.8	826.275	1194.01	925.113	1219.64	1192.12	1203.89	949.579	1106.7	1114.83	1001.62	734.493	1733.34	1917.32	4442.06		Thr	0.99997	2.86378	0.680002	0.982636	0.761343	1.00373	0.981081	0.990772	0.781478	0.910787	0.917478	0.824309	0.604468	1.42649	1.57791
	Val	677.377	677.357	600.341	1053.39	651.472	479.611	363.255	632.623	670.641	437.298	613.3	614.295	556.775	397.795	1028.96	1492.41	4043.47		Val	0.99997	0.886273	1.5551	0.961758	0.708042	0.536268	0.933931	0.990056	0.645575	0.905404	0.906874	0.821957	0.587258	1.51903	2.20323
	Trp	153.662	153.658	169.187	147.902	150.294	112.6	210.244	146.675	152.6	76.6703	142.83	143.114	133.491	105.222	201.361	277.75	604.91		Trp	0.999978	1.10104	0.962517	0.978084	0.73278	1.36822	0.954532	0.993091	0.498955	0.929508	0.931359	0.868731	0.684763	1.31042	1.80754
	Tyr	724.341	724.325	798.154	705.499	707.345	538.244	1018.69	668.011	719.219	403.44	671.985	672.822	626.128	489.224	951.148	1352.19	2963.98		Tyr	0.999978	1.1019	0.973986	0.976536	0.743081	1.40637	0.922232	0.992928	0.556976	0.927718	0.928875	0.86441	0.675405	1.31312	1.86679
																					I	H	H	L	L	H	H	H	H	L	L	L	L/L/L	C	C

## Sheet: Fig.S1
	U87-MG		Database	mRNA	Protein	Evaluation		A549		Database	mRNA	Protein	Evaluation								U87-MG		Band	Na_K_ATPase	Relative			A549		Band	Na_K_ATPase	Relative
	EAAT3	SLC1A1	-0.36	0.33	nd	-		EAAT3	SLC1A1	-0.5	0.538716	0	-								EAAT3	SLC1A1						EAAT3	SLC1A1	9645.41	16730.9	0.576502
	EAAT2	SLC1A2	-1.4	0.08	nd	-		EAAT2	SLC1A2	-1.6	0	nd	-								GLT-1	SLC1A2						GLT-1	SLC1A2
	EAAT1	SLC1A3	3.1	0.56	0.11	+		EAAT1	SLC1A3	-1.3	0	nd	-								GLAST	SLC1A3	5301.39	46707.6	0.113502			GLAST	SLC1A3	72.95	16730.9	0.00436019
	ASCT1	SLC1A4	3.5	0.78	0.250377	++		ASCT1	SLC1A4	3.5	1.55816	0	-								ASCT1	SLC1A4	18661.5	74533.5	0.250377			ASCT1	SLC1A4	0	16279.9	0
	ASCT2	SLC1A5	5.4	1.08	1.1346	+++		ASCT2	SLC1A5	5.7	1.73847	1.61829	+++								ASCT2	SLC1A5	65384.1	57627.5	1.1346			ASCT2	SLC1A5	50008.3	30901.9	1.61829
	EAAT4	SLC1A6	-1.5	0	nd	-		EAAT4	SLC1A6	-1.4	0	nd	-								EAAT4	SLC1A6						EAAT4	SLC1A6
	EAAT5	SLC1A7	-0.1	0	nd	-		EAAT5	SLC1A7	-0.4	0	nd	-								EAAT5	SLC1A7						EAAT5	SLC1A7
	rbat	SLC3A1	0.33	0	nd	-		rbat	SLC3A1	3.06	0.108478	nd	-								rbat	SLC3A1						rbat	SLC3A1
	4F2hc	SLC3A2	4.5	0.62	nd	+++		4F2hc	SLC3A2	6.7	0.949043	nd	+++								4F2hc	SLC3A2						4F2hc	SLC3A2
	GLYT2	SLC6A5	-0.5	0.72	0.026592	+		GLYT2	SLC6A5	-0.7	0.938195	0	-								GLYT2	SLC6A5	1566.82	58920.8	0.026592			GLYT2	SLC6A5
	PROT	SLC6A7	0.4	0	nd	-		PROT	SLC6A7	0.2	0	nd	-								PROT	SLC6A7						PROT	SLC6A7
	GLYT1	SLC6A9	-0.4	0	nd	-		GLYT1	SLC6A9	-0.5	0	nd	-								GLYT1	SLC6A9						GLYT1	SLC6A9
	ATB0+	SLC6A14	-1.1	0	nd	-		ATB0+	SLC6A14	-1.4	0	nd	-								ATB0+	SLC6A14						ATB0+	SLC6A14
	B0AT2	SLC6A15	2.8	0.5	0.985356	+++		B0AT2	SLC6A15	0.5	0	nd	-								B0AT2	SLC6A15	35362.7	35888.3	0.985356			B0AT2	SLC6A15
	NTT5	SLC6A16	-0.7	0	nd	-		NTT5	SLC6A16	0.22	0.06	nd	-								NTT5	SLC6A16						NTT5	SLC6A16
	NTT4	SLC6A17	0.8	0.02	nd	-		NTT4	SLC6A17	0.4	0.184989	nd	-								NTT4	SLC6A17						NTT4	SLC6A17
	B0AT1	SLC6A19	0	0	nd	-		B0AT1	SLC6A19	0.2	0	nd	-								B0AT1	SLC6A19						B0AT1	SLC6A19
	SIT	SLC6A20	-1.3	0	nd	-		SIT	SLC6A20	-1.3	0	nd	-								SIT	SLC6A20						SIT	SLC6A20
	CAT1	SLC7A1	0.9	0.79	1.48006	+++		CAT1	SLC7A1	-0.6	1.39068	0.01	-								CAT1	SLC7A1	56966.6	38489.4	1.48006			CAT1	SLC7A1	28.536	9384.87	0.00304064
	CAT2	SLC7A2	-1	0.1	nd	-		CAT2	SLC7A2	-0.7	0.132697	nd	-								CAT2	SLC7A2						CAT2	SLC7A2
	CAT3	SLC7A3	-1	0	nd	-		CAT3	SLC7A3	-1	0.0171294	nd	-								CAT3	SLC7A3						CAT3	SLC7A3
	CAT4	SLC7A4	-0.7	0.3	nd	-		CAT4	SLC7A4	-0.7	0.0255986	nd	-								CAT4	SLC7A4						CAT4	SLC7A4
	LAT1	SLC7A5	5.7	0.91	0.543628	+++		LAT1	SLC7A5	8.5	1.92245	0.769768	+++								LAT1	SLC7A5	28622.5	52650.8	0.543628			LAT1	SLC7A5	16099.6	20914.9	0.769768
	y+LAT2	SLC7A6	1.9	0.16	0.788317	+++		y+LAT2	SLC7A6	2.9	0.531681	0.34	++								yLAT2	SLC7A6	29886	37911.2	0.788317			yLAT2	SLC7A6
	y+LAT1	SLC7A7	-0.1	0	nd	-		y+LAT1	SLC7A7	4.4	0.0990142	nd	-								yLAT1	SLC7A7						yLAT1	SLC7A7
	LAT2	SLC7A8	0.4	0.52	0.071388	+		LAT2	SLC7A8	0.3	1.29083	0.0441623	+								LAT2	SLC7A8	3781.45	52970.3	0.071388			LAT2	SLC7A8	991.891	22460.1	0.0441623
	b0+AT	SLC7A9	0.2	0	nd	-		b0+AT	SLC7A9	0.6	0	nd	-								b0+AT	SLC7A9						b0+AT	SLC7A9
	asc1	SLC7A10	nd	0	nd	-		asc1	SLC7A10		0	nd	-								asc1	SLC7A10						asc1	SLC7A10
	xCT	SLC7A11	1.5	0.9	0.646096	+++		xCT	SLC7A11	4.7	1.5445	0.643878	+++								xCT	SLC7A11	28750.8	44499.2	0.646096			xCT	SLC7A11	24044	37342.5	0.643878
	TAT1	SLC16A10	0.1	0.03	nd	-		TAT1	SLC16A10	-0.3	0.0048	nd	-								TAT1	SLC16A10						TAT1	SLC16A10
	PAT1	SLC36A1	-0.9	0.7	nd	-		PAT1	SLC36A1	-0.9	0.283359	nd	-								PAT1	SLC36A1						PAT1	SLC36A1
	PAT2	SLC36A2	nd	0.06	nd	-		PAT2	SLC36A2		0.0210209	nd	-								PAT2	SLC36A2						PAT2	SLC36A2
	PAT3	SLC36A3	nd	0.03	nd	-		PAT3	SLC36A3		0.0268706	nd	-								PAT3	SLC36A3						PAT3	SLC36A3
	PAT4	SLC36A4	2.8	0.58	nd	++		PAT4	SLC36A4	4	0.605821	nd	-								PAT4	SLC36A4						PAT4	SLC36A4
	SNAT1	SLC38A1	6.5	1.05	1.6933	+++		SNAT1	SLC38A1	6.6	0.9867	3.55531	+++								SNAT1	SLC38A1	88743.4	52408.7	1.6933			SNAT1	SLC38A1	62487.7	17575.9	3.55531
	SNAT2	SLC38A2	6.4	1.14	0.0117713	inducible		SNAT2	SLC38A2	6.7	0.855	0	inducible								SNAT2	SLC38A2	607.506	51609.1	0.0117713			SNAT2	SLC38A2	507.678	21387.1	0.0237376
	SNAT3	SLC38A3	-0.7	0	nd	-		SNAT3	SLC38A3	-0.5	0	nd	-								SNAT3	SLC38A3						SNAT3	SLC38A3
	SNAT4	SLC38A4	-1.3	0.14	0.118111	+		SNAT4	SLC38A4	-1.4	0	0.0278663	-								SNAT4	SLC38A4	6838.74	57900.9	0.118111			SNAT4	SLC38A4	703.991	25263.2	0.0278663
	SNAT5	SLC38A5	-0.1	0	0.626072	++		SNAT5	SLC38A5	-0.6	0.028	0.259855	+								SNAT5	SLC38A5	31162.3	49774.4	0.626072			SNAT5	SLC38A5	7083.88	27260.9	0.259855
	LAT3	SLC43A1	0.3	0.18	0.0190041	-		LAT3	SLC43A1	0.3	0.247528	0.75	++								LAT3	SLC43A1	986.506	51910.2	0.0190041			LAT3	SLC43A1
	LAT4	SLC43A2	-0.3	0.25	nd	-		LAT4	SLC43A2	0.6	0.733337	nd	+								LAT4	SLC43A2						LAT4	SLC43A2

## Sheet: Fig. S2
	U87-MG												A549

## Sheet: Fig. S3
	AA transporters													Na/K-ATPase

[truncated: 6 more sheets: Fig. S4, Fig. S5, Fig. S6, Fig. S7, Fig. S8, Fig.S9]
